# Supplementary material for: PRMT5 Mediates Sepsis‐Associated Lung Injury by Modulating JAK1 Arginine Methylation: A Mechanism Study
Source: Kaohsiung J Med Sci. 2026 Jan 22:e70174. Online ahead of print. doi: 10.1002/kjm2.70174 (PMC13399758; doi:10.1002/kjm2.70174)
Supplement: Supplementary file 1 — Data S1: kjm270174‐sup‐0001‐DataS1.xlsx. [file KJM2-9999-e70174-s001.xlsx]

## Sheet: Sheet1
Clinical Parameters
	Age	Sex	Sepsis Score (e.g., SOFA Score)	Inflammatory Cytokine Levels and Others	Prognosis
Sepsis Patient 1	92	Male	SOFA 11	WBC 24.92×10⁹/L, PCT 9.48 ng/ml, Sputum Culture: Pseudomonas aeruginosa, Serratia marcescens	Deceased
Sepsis Patient 2	93	Male	SOFA 6	WBC 17.13×10⁹/L, PCT 5.93 ng/ml, CRP 163.21 mg/L	Deceased
Sepsis Patient 3	95	Male	SOFA 5	T 39.2°C, CRP 74.59 mg/L	Survived but unable to wean from ventilator, highly dependent
Sepsis Patient 4	99	Male	SOFA 3	IL-6 778 pg/ml, IL-8 119 pg/ml, IL-10 27.64 pg/ml, TNF-α 14.07 pg/ml	Survived but unable to wean from ventilator, highly dependent
Sepsis Patient 5	70	Female	SOFA 4	T 39.4°C, Sputum Culture: Klebsiella pneumoniae	Survived but unable to wean from ventilator, highly dependent
Sepsis Patient 6	99	Male	SOFA 6	WBC 20.69×10⁹/L, PCT 1.41 ng/ml	Deceased
Sepsis Patient 7	94	Female	SOFA 4	WBC 18.3×10⁹/L, PCT 5.06 ng/ml	Deceased
Sepsis Patient 8	59	Male	SOFA 3	WBC 13.34×10⁹/L, Sputum Culture: Candida albicans	Discharged voluntarily
Sepsis Patient 9	94	Female	SOFA 5	WBC 30.67×10⁹/L, CRP 212.18 mg/L, T 39.3°C	Survived, highly dependent
Sepsis Patient 10	60	Female	SOFA 7	T 39.2°C, CRP 143.76 mg/L	Deceased
Abbreviations: SOFA, Sequential Organ Failure Assessment; WBC, white blood cell; PCT, procalcitonin; CRP, C-reactive protein; T, temperature; IL-6, interleukin-6; IL-8, interleukin-8; IL-10, interleukin-10; TNF-α, tumor necrosis factor-alpha.
